# Supplementary material for: Iron-Doped Bimodal Mesoporous Silica Nanomaterials as Sorbents for Solid-Phase Extraction of Perfluoroalkyl Substances in Environmental Water Samples
Source: Nanomaterials (Basel). 2022 Apr 23;12(9):1441. doi: 10.3390/nano12091441 (PMC9105103; doi:10.3390/nano12091441)
Supplement: Supplementary file 1 [file nanomaterials-12-01441-s001.zip]

Archive with 1 entries (1 files):
- nanomaterials-1652465-Supplementary.pdf
